# Supplementary material for: PLGA-PEG-ANG-2 Nanoparticles for Blood–Brain Barrier Crossing: Proof-of-Concept Study
Source: Pharmaceutics. 2020 Jan 17;12(1):72. doi: 10.3390/pharmaceutics12010072 (PMC7023215; doi:10.3390/pharmaceutics12010072)
Supplement: Supplementary file 1 [file pharmaceutics-12-00072-s001.zip]

Archive with 1 entries (1 files):
- pharmaceutics-668447-supplementary.pdf
